# Supplementary material for: Longitudinal Computed Tomography Indicates No Negative Impact of OnabotulinumtoxinA on Mandibular Bone Density in a 12-Month, Double-Blind, Randomized, Repeat Treatment, Placebo-Controlled Study in Healthy Adults With Masseter Muscle Prominence
Source: Aesthet Surg J. 2025 Aug 22;46(1):76–85. doi: 10.1093/asj/sjaf167 (PMC12706864; doi:10.1093/asj/sjaf167)
Supplement: sjaf167_Supplementary_Data [file sjaf167_supplementary_data.zip]

Archive with 9 entries (9 files):
- FigureS1_ASJ-25-0485_BoneDensity.tif
- FigureS2A_ASJ-25-0485_BoneDensity.tif
- FigureS2B_ASJ-25-0485_BoneDensity.tif
- FigureS2C_ASJ-25-0485_BoneDensity.tif
- sjaf167_Supplementary_Data.zip
- TableS1_ASJ-25-0485_BoneDensity.docx
- TableS2_Kostenuik_BoneDensity.docx
- TableS3_Kostenuik_BoneDensity.docx
- TableS4_Kostenuik_BoneDensity.docx
